# Supplementary material for: Dodecyl creatine ester improves cognitive function and identifies key protein drivers including KIF1A and PLCB1 in a mouse model of creatine transporter deficiency
Source: Front Mol Neurosci. 2023 Mar 24;16:1118707. doi: 10.3389/fnmol.2023.1118707 (PMC10103630; doi:10.3389/fnmol.2023.1118707)
Supplement: Supplementary file 1 [file Data_Sheet_1.zip]

Archive with 13 entries (13 files):
- Supplementary Material data sheet 1/Legends of Supplementary Material data sheet 1.docx
- Supplementary Material data sheet 1/Suppl fig 2a.docx
- Supplementary Material data sheet 1/Suppl fig 2b.docx
- Supplementary Material data sheet 1/Suppl fig 2c.docx
- Supplementary Material data sheet 1/Suppl fig 2d.docx
- Supplementary Material data sheet 1/Suppl Fig 3a.pdf
- Supplementary Material data sheet 1/Suppl Fig 3c.pdf
- Supplementary Material data sheet 1/Suppl Fig 3e.pdf
- Supplementary Material data sheet 1/Suppl Fig 3f.pdf
- Supplementary Material data sheet 1/Suppl Fig 3g.pdf
- Supplementary Material data sheet 1/Suppl Fig 3h.pdf
- Supplementary Material data sheet 1/Supplemental Fig 1.jpg
- Supplementary Material data sheet 1/Supplementary Table 6_Co-IP results.xlsx
