# Supplementary material for: Dodecyl creatine ester improves cognitive function and identifies key protein drivers including KIF1A and PLCB1 in a mouse model of creatine transporter deficiency
Source: Front Mol Neurosci. 2023 Mar 24;16:1118707. doi: 10.3389/fnmol.2023.1118707 (PMC10103630; doi:10.3389/fnmol.2023.1118707)
Supplement: Supplementary file 1 [file Data_Sheet_1.zip › Supplementary Material data sheet 1/Supplementary Table 6_Co-IP results.xlsx]

## Sheet: Table anti-KIF1A IPs
Supplementary Table 6: Results of shotgun analysis of anti-KIF1A immunoprecipitates
			Immuno-Precipitated CORTEX samples					Immuno-Precipitated HYPOCAMPUS samples
Category	SwissProt accession	Functional description	CX_WT1_(1)	CX_WT2_(2)	CX_Veh1_(3)	CX_DCE1_(4)	CX_DCE2_(5)	H_WT1_(11)	H_WT2_(12)	H_Veh1_(13)	H_DCE1_(14)	H_DCE2_(15)
BAIT	KIF1A_MOUSE	Kinesin-like protein KIF1A	5	12	16	17	22	5	5	17	10	12
Co-immunoprecipitate	PLCB1_MOUSE	1-phosphatidylinositol 4,5-bisphosphate phosphodiesterase beta-1	7	14	16	13	11	32	23	30	22	22
Other proteins of interest	NFH_MOUSE	Neurofilament heavy polypeptide	84	88	66	130	134	109	86	103	112	126
Other proteins of interest	PCLO_MOUSE	Protein piccolo	109	145	76	286	219	174	214	171	237	252
Other proteins of interest	RPGF4_MOUSE	Rap guanine nucleotide exchange factor 4	15	15	13	39	31	30	19	20	24	28
Other proteins of interest	PLAK_MOUSE	Junction plakoglobin	10	27	18	29	18	41	25	34	40	49
Other proteins of interest	BSN_MOUSE	Protein bassoon	167	249	175	402	296	263	356	313	378	373
Other proteins of interest	AINX_MOUSE	Alpha-internexin	210	182	145	270	281	262	187	217	253	254
Other proteins of interest	VIME_MOUSE	Vimentin	8	11	10	17	15	34	33	53	43	41
Other proteins of interest	NFL_MOUSE	Neurofilament light polypeptide	131	152	134	187	215	206	157	187	186	183
Other proteins of interest	NFM_MOUSE	Neurofilament medium polypeptide	151	170	139	231	239	240	168	194	213	220
Other proteins of interest	ERC2_MOUSE	ERC protein 2	15	18	7	36	28	31	30	24	33	35
Other proteins of interest	NEB2_MOUSE	Neurabin-2	0	0	0	0	0	16	6	38	27	24
Other proteins of interest	GFAP_MOUSE	Glial fibrillary acidic protein	12	32	21	32	23	68	51	60	57	59
Other proteins of interest	HNRPM_MOUSE	Heterogeneous nuclear ribonucleoprotein M	26	35	42	52	51	45	43	42	32	38
Other proteins of interest	MYO5A_MOUSE	Unconventional myosin-Va	2	20	10	5	2	120	61	185	162	124
Other proteins of interest	DREB_MOUSE	Drebrin	0	6	9	0	0	69	25	73	59	51
Other proteins of interest	PLPR4_MOUSE	Phospholipid phosphatase-related protein type 4	2	6	5	2	3	20	17	28	25	19
Other proteins of interest	RIMS1_MOUSE	Regulating synaptic membrane exocytosis protein 1	2	5	5	15	11	7	12	11	16	16
Other proteins of interest	PLEC_MOUSE	Plectin	45	87	82	75	84	134	76	116	123	109
Other proteins of interest	MY18A_MOUSE	Unconventional myosin-XVIIIa	0	10	10	2	0	47	13	56	39	36
Other proteins of interest	OGT1_MOUSE	UDP-N-acetylglucosamine--peptide N-acetylglucosaminyltransferase 110 kDa subunit	10	15	14	17	20	16	21	8	18	13
Other proteins of interest	SRCN1_MOUSE	SRC kinase signaling inhibitor 1	25	50	59	56	45	49	34	47	40	50
Other proteins of interest	ACTBL_MOUSE	Beta-actin-like protein 2	30	58	59	30	29	156	85	178	144	129
Other proteins of interest	IQEC1_MOUSE	IQ motif and SEC7 domain-containing protein 1	7	8	13	15	22	11	10	9	12	15
Other proteins of interest	MBP_MOUSE	Myelin basic protein	13	20	20	20	28	35	24	24	30	30
Other proteins of interest	ATPG_MOUSE	ATP synthase subunit gamma, mitochondrial	12	27	32	22	25	24	20	19	20	20
Other proteins of interest	MAP1B_MOUSE	Microtubule-associated protein 1B	30	61	58	60	63	97	68	60	57	80
Other proteins of interest	KCC2D_MOUSE	Calcium/calmodulin-dependent protein kinase type II subunit delta	32	50	45	36	36	29	38	38	33	39
Other proteins of interest	KCC2G_MOUSE	Calcium/calmodulin-dependent protein kinase type II subunit gamma	30	47	49	29	31	30	32	31	26	36
Other proteins of interest	SYT2_MOUSE	Synaptotagmin-2	9	10	13	7	6	8	11	11	14	24
Other proteins of interest	GHC1_MOUSE	Mitochondrial glutamate carrier 1	12	17	21	12	13	15	14	15	13	12
Other proteins of interest	DDX5_MOUSE	Probable ATP-dependent RNA helicase DDX5	3	13	16	10	11	11	9	13	9	9
Other proteins of interest	KCC2A_MOUSE	Calcium/calmodulin-dependent protein kinase type II subunit alpha	67	98	99	87	82	81	74	84	78	76
Other proteins of interest	ATPO_MOUSE	ATP synthase subunit O, mitochondrial	15	24	37	15	16	16	19	14	14	14
Other proteins of interest	SYT1_MOUSE	Synaptotagmin-1	18	20	23	15	11	15	23	21	28	47
Other proteins of interest	KCC2B_MOUSE	Calcium/calmodulin-dependent protein kinase type II subunit beta	38	69	73	48	46	47	56	54	46	56
Other proteins of interest	HS71A_MOUSE	Heat shock 70 kDa protein 1A	9	12	17	14	13	14	13	9	11	15
Other proteins of interest	MAP1A_MOUSE	Microtubule-associated protein 1A	33	77	70	73	64	63	62	42	44	58
Other proteins of interest	CMC1_MOUSE	Calcium-binding mitochondrial carrier protein Aralar1	21	41	60	36	28	41	29	36	32	34
Other proteins of interest	ATPA_MOUSE	ATP synthase subunit alpha, mitochondrial	70	117	152	101	107	104	91	93	81	91
Other proteins of interest	QCR2_MOUSE	Cytochrome b-c1 complex subunit 2, mitochondrial	16	27	46	18	24	25	25	19	19	19
Other proteins of interest	CN37_MOUSE	2',3'-cyclic-nucleotide 3'-phosphodiesterase	39	51	63	45	47	55	35	37	38	48
Other proteins of interest	SPTN1_MOUSE	Spectrin alpha chain, non-erythrocytic 1	146	388	388	160	97	254	156	298	216	200
Other proteins of interest	MATR3_MOUSE	Matrin-3	5	12	14	14	15	10	12	9	5	12
Other proteins of interest	SPTB2_MOUSE	Spectrin beta chain, non-erythrocytic 1	106	282	275	83	69	157	117	231	138	127
Other proteins of interest	PFKAL_MOUSE	ATP-dependent 6-phosphofructokinase, liver type	10	16	20	11	10	17	13	11	13	13
Other proteins of interest	CTNB1_MOUSE	Catenin beta-1	6	10	16	9	5	14	9	14	8	12
Other proteins of interest	PFKAP_MOUSE	ATP-dependent 6-phosphofructokinase, platelet type	13	23	31	21	23	19	19	14	15	16
Other proteins of interest	MIC60_MOUSE	MICOS complex subunit Mic60	10	45	49	16	15	14	25	20	23	14
Other proteins of interest	G3P_MOUSE	Glyceraldehyde-3-phosphate dehydrogenase	67	96	129	81	85	75	78	65	59	62
Other proteins of interest	PFKAM_MOUSE	ATP-dependent 6-phosphofructokinase, muscle type	20	28	54	23	28	25	23	16	17	19
Other proteins of interest	E41L3_MOUSE	Band 4.1-like protein 3	4	13	18	9	16	10	12	15	11	15
Other proteins of interest	MAP6_MOUSE	Microtubule-associated protein 6	8	24	28	18	9	9	13	13	12	14
Other proteins of interest	MPCP_MOUSE	Phosphate carrier protein, mitochondrial	11	29	39	21	21	19	20	16	17	17
Other proteins of interest	AT1B1_MOUSE	Sodium/potassium-transporting ATPase subunit beta-1	15	21	38	23	21	22	19	20	14	18
Other proteins of interest	ACTN1_MOUSE	Alpha-actinin-1	3	16	13	1	2	20	8	24	21	14
Other proteins of interest	AT5F1_MOUSE	ATP synthase F(0) complex subunit B1, mitochondrial	6	20	29	13	10	7	12	9	4	7
Other proteins of interest	AT12A_MOUSE	Potassium-transporting ATPase alpha chain 2	8	17	22	15	10	13	12	10	12	12
Other proteins of interest	MYPR_MOUSE	Myelin proteolipid protein	15	21	32	19	17	16	16	12	13	14
Other proteins of interest	CYFP2_MOUSE	Cytoplasmic FMR1-interacting protein 2	10	33	40	6	8	13	15	19	14	12
Other proteins of interest	AP2A1_MOUSE	AP-2 complex subunit alpha-1	31	67	88	22	27	22	31	21	13	23
Other proteins of interest	VDAC1_MOUSE	Voltage-dependent anion-selective channel protein 1	11	38	39	15	16	18	22	19	26	14
Other proteins of interest	ANK2_MOUSE	Ankyrin-2	22	87	78	20	16	31	29	54	24	33
Other proteins of interest	ADT1_MOUSE	ADP/ATP translocase 1	32	61	79	39	43	43	41	38	34	32
Other proteins of interest	NCKP1_MOUSE	Nck-associated protein 1	6	26	28	3	2	5	14	13	7	9
Other proteins of interest	RAB3A_MOUSE	Ras-related protein Rab-3A	8	15	20	11	11	12	9	10	8	10
Other proteins of interest	PP2BA_MOUSE	Serine/threonine-protein phosphatase 2B catalytic subunit alpha isoform	14	22	28	18	20	23	15	20	18	14
Other proteins of interest	KPCG_MOUSE	Protein kinase C gamma type	5	17	15	8	10	16	12	18	15	10
Other proteins of interest	AP2M1_MOUSE	AP-2 complex subunit mu	17	32	42	13	10	13	13	10	9	10
Other proteins of interest	ATP4A_MOUSE	Potassium-transporting ATPase alpha chain 1	9	22	27	14	11	13	13	11	11	10
Other proteins of interest	AP2B1_MOUSE	AP-2 complex subunit beta	28	50	58	22	24	18	21	21	15	16
Other proteins of interest	ADT2_MOUSE	ADP/ATP translocase 2	31	47	59	29	30	31	31	30	25	27
Other proteins of interest	AT1A3_MOUSE	Sodium/potassium-transporting ATPase subunit alpha-3	60	154	191	106	94	96	104	90	82	92
Other proteins of interest	GNAO_MOUSE	Guanine nucleotide-binding protein G(o) subunit alpha	15	42	58	17	22	19	27	18	17	10
Other proteins of interest	AT1A1_MOUSE	Sodium/potassium-transporting ATPase subunit alpha-1	43	100	155	75	70	55	67	56	47	56
Other proteins of interest	ANK3_MOUSE	Ankyrin-3	6	20	18	7	4	9	10	14	6	6
Other proteins of interest	AP1B1_MOUSE	AP-1 complex subunit beta-1	15	30	38	13	14	10	15	13	9	8
Other proteins of interest	AT1A2_MOUSE	Sodium/potassium-transporting ATPase subunit alpha-2	41	102	146	76	65	64	65	56	50	55
Other proteins of interest	SPTB1_MOUSE	Spectrin beta chain, erythrocytic	10	22	18	3	5	7	8	14	10	7
Other proteins of interest	ALBU_MOUSE	Serum albumin	18	20	16	22	19	16	21	13	14	18
Other proteins of interest	AT2A2_MOUSE	Sarcoplasmic/endoplasmic reticulum calcium ATPase 2	9	29	51	23	24	14	18	17	10	13
Other proteins of interest	AT2B1_MOUSE	Plasma membrane calcium-transporting ATPase 1	21	49	74	33	35	28	28	23	19	20
Other proteins of interest	AT2B4_MOUSE	Plasma membrane calcium-transporting ATPase 4	14	30	46	19	15	15	16	11	8	10
Other proteins of interest	GLNA_MOUSE	Glutamine synthetase	4	19	23	8	7	3	11	10	12	6
Other proteins of interest	NSF_MOUSE	Vesicle-fusing ATPase	20	52	65	33	40	48	40	41	27	33
Other proteins of interest	AP2A2_MOUSE	AP-2 complex subunit alpha-2	30	57	78	15	16	15	26	18	8	18
Other proteins of interest	EF1A1_MOUSE	Elongation factor 1-alpha 1	12	21	24	10	13	13	16	10	9	9
Other proteins of interest	EF1A2_MOUSE	Elongation factor 1-alpha 2	9	16	20	8	11	11	12	8	6	9
Other proteins of interest	CLH1_MOUSE	Clathrin heavy chain 1	106	264	242	79	74	64	110	77	42	43
Other proteins of interest	AT2B2_MOUSE	Plasma membrane calcium-transporting ATPase 2	24	55	85	37	48	26	28	19	15	17
Other proteins of interest	1433G_MOUSE	14-3-3 protein gamma	9	16	22	9	6	12	4	9	8	8
Other proteins of interest	HSP72_MOUSE	Heat shock-related 70 kDa protein 2	7	18	25	13	11	11	12	10	9	8
Other proteins of interest	EAA2_MOUSE	Excitatory amino acid transporter 2	11	32	46	20	9	20	19	20	16	17
Other proteins of interest	ATPB_MOUSE	ATP synthase subunit beta, mitochondrial	21	39	71	34	45	32	20	22	16	22
Other proteins of interest	HSP7C_MOUSE	Heat shock cognate 71 kDa protein	11	36	61	22	25	26	26	20	16	18
Other proteins of interest	DYN2_MOUSE	Dynamin-2	13	27	38	6	5	4	10	8	4	5
Other proteins of interest	1433Z_MOUSE	14-3-3 protein zeta/delta	11	16	23	12	10	11	7	5	6	8
Other proteins of interest	DPYL2_MOUSE	Dihydropyrimidinase-related protein 2	23	54	76	21	22	16	31	17	12	15
Other proteins of interest	HS90B_MOUSE	Heat shock protein HSP 90-beta	12	25	31	12	17	12	15	11	8	10
Other proteins of interest	DYHC1_MOUSE	Cytoplasmic dynein 1 heavy chain 1	20	102	147	37	42	24	40	28	11	14
Other proteins of interest	MTAP2_MOUSE	Microtubule-associated protein 2	8	50	40	11	10	10	25	14	7	7
Other proteins of interest	DYN1_MOUSE	Dynamin-1	60	123	174	24	25	19	45	32	9	14
Other proteins of interest	DPYL1_MOUSE	Dihydropyrimidinase-related protein 1	10	26	38	5	9	8	13	16	5	4
Other proteins of interest	HS90A_MOUSE	Heat shock protein HSP 90-alpha	9	16	20	8	12	9	10	6	6	6
Other proteins of interest	DYN3_MOUSE	Dynamin-3	14	36	51	6	8	5	12	8	4	3
Other proteins of interest	HXK1_MOUSE	Hexokinase-1	7	46	60	7	8	3	9	3	1	2
Other proteins of interest	STXB1_MOUSE	Syntaxin-binding protein 1	20	52	100	12	8	4	23	9	0	2
Other proteins of interest	ALDOA_MOUSE	Fructose-bisphosphate aldolase A	12	56	69	0	4	2	7	8	0	0
Other proteins of interest	DESP_MOUSE	Desmoplakin	19	43	21	61	33	50	38	62	70	105
Proteins were filtered retaining proteins with total SC>100 and rejecting proteins belonging to keratins, actins, myosins, tubulins, complement, Ig
